# Supplementary material for: Complete Models of p53 Better Inform the Impact of Hotspot Mutations
Source: Int J Mol Sci. 2022 Dec 3;23(23):15267. doi: 10.3390/ijms232315267 (PMC9740296; doi:10.3390/ijms232315267)
Supplement: Supplementary file 1 [file ijms-23-15267-s001.zip]

Archive with 11 entries (11 files):
- MovieS10_R248W-MD.mp4
- MovieS11_R273H-MD.mp4
- MovieS1_WT p53.mp4
- MovieS2_R175H.mp4
- MovieS3_G245S.mp4
- MovieS4_R248Q.mp4
- MovieS5_R249S.mp4
- MovieS6_R282H.mp4
- MovieS7_R273H.mp4
- MovieS8_R248W.mp4
- MovieS9_WT-MD.mp4
